# Supplementary material for: Molecular Mechanisms of the Anti-Inflammatory Effects of Epigallocatechin 3-Gallate (EGCG) in LPS-Activated BV-2 Microglia Cells
Source: Brain Sci. 2023 Apr 7;13(4):632. doi: 10.3390/brainsci13040632 (PMC10137201; doi:10.3390/brainsci13040632)
Supplement: Supplementary file 1 [file brainsci-13-00632-s001.zip]

Archive with 1 entries (1 files):
- brainsci-2242855-SI.pdf
